# Supplementary material for: Environmental Enrichment Attenuates Repetitive Behavior and Alters the Functional Connectivity of Pain and Sensory Pathways in C58 Mice
Source: Cells. 2024 Nov 21;13(23):1933. doi: 10.3390/cells13231933 (PMC11640393; doi:10.3390/cells13231933)
Supplement: Supplementary file 1 [file cells-13-01933-s001.zip]

Archive with 1 entries (1 files):
- cells-3298113-supplementary.pdf
